# Supplementary material for: Impact of climate change on SARS-CoV-2 epidemic in China
Source: PLoS One. 2023 Jul 27;18(7):e0285179. doi: 10.1371/journal.pone.0285179 (PMC10374073; doi:10.1371/journal.pone.0285179)
Supplement: S6 Fig — Notes: growth rate of SARS-CoV-2 (GR), specific humidity (H), 2-meter temperature (T), wind speed (WS), ultraviolet (UV), surface pressure (SP), and total precipitation (TP). (ZIP) [file pone.0285179.s006.zip]

Archive with 6 entries (6 files):
- S6a_Fig.tif
- S6b_Fig.tif
- S6c_Fig.tif
- S6d_Fig.tif
- S6e_Fig.tif
- S6f_Fig.tif
